# Supplementary material for: Small Extracellular Vesicles in Pre-Therapy Plasma Predict Clinical Outcome in Non-Small-Cell Lung Cancer Patients
Source: Cancers (Basel). 2021 Apr 23;13(9):2041. doi: 10.3390/cancers13092041 (PMC8122966; doi:10.3390/cancers13092041)
Supplement: Supplementary file 1 [file cancers-13-02041-s001.zip]

Archive with 1 entries (1 files):
- cancers-1154655-supplementary.pdf
